# Supplementary material for: Statistical image analysis and escort histograms in characterization of articular cartilage repair in a skeleton animal model
Source: PLoS One. 2021 Jun 18;16(6):e0252505. doi: 10.1371/journal.pone.0252505 (PMC8213189; doi:10.1371/journal.pone.0252505)
Supplement: S1 Data — (TXT) [file pone.0252505.s001.txt]

Digital images (of raw data obtained [3] under the permission of the Local Bioethics
Committee of the Medical University of Silesia in Katowice, resolution number 29/2016 
from 12/04/2016) used in our analysis categorized with respect to staining (H,M,S) and
applied medical treatment (cells or scaffold only) can be found at https://doi.org/10.17605/OSF.IO/PMB7F.
